# Supplementary material for: Deceptive nest defence in ground-nesting birds and the risk of intermediate strategies
Source: PLoS One. 2018 Oct 8;13(10):e0205236. doi: 10.1371/journal.pone.0205236 (PMC6175515; doi:10.1371/journal.pone.0205236)
Supplement: S1 Table — Dates of nest initiation, dates and values for flush distance and defence behaviour measurements, and fate for nests included in analyses. (XLSX) [file pone.0205236.s001.xlsx]

## Sheet: Sheet1
Nest	Julian Date of Flush	Year	Unique ID	Species	Flush Distance (m)	Behav_Code	Initiation Date	Nest Age At Flush	Fate
RPM03	194	2005	e2005-RPM03	REPH	0.5	2	181	13	Successful
RPP04	179	2008	e2008-RPP04	REPH	0.5	1	178	1	NA
RPS02	192	2008	e2008-RPS02	REPH	0.5	3	184	8	NA
WRR02	176	2005	e2005-WRR02	WRSA	0.5	4	162	14	Failed
WRT05	181	2009	e2009-WRT05	WRSA	0.5	4	177	4	Failed
WRS07	185	2009	e2009-WRS07	WRSA	0.75	3	168	17	Failed
RPS05	190	2009	e2009-RPS05	REPH	1	1	188	2	Failed
WRC01	172	2006	e2006-WRC01	WRSA	1	2	159	13	Failed
WRD01	176	2008	e2008-WRD01	WRSA	1	4	174	2	Failed
WRS06	184	2009	e2009-WRS06	WRSA	1	4	176	8	Failed
WRT06	186	2009	e2009-WRT06	WRSA	1	3	175	11	NA
RPS03	196	2008	e2008-RPS03	REPH	1.5	3	192	4	Failed
WRR06	191	2005	e2005-WRR06	WRSA	1.5	2	188	3	Failed
WRP02	187	2008	e2008-WRP02	WRSA	1.5	4	172	15	NA
WRM12	194	2009	e2009-WRM12	WRSA	1.5	1	185	9	Failed
WRT09	186	2009	e2009-WRT09	WRSA	1.66	3	182	4	Successful
RPT01	187	2006	e2006-RPT01	REPH	2	1	181	6	Failed
RPT02	187	2006	e2006-RPT02	REPH	2	1	175	12	Successful
WRM01	176	2005	e2005-WRM01	WRSA	2	2	167	9	Failed
WRE02	169	2006	e2006-WRE02	WRSA	2	2	162	7	Failed
WRE04	179	2006	e2006-WRE04	WRSA	2	1	175	4	Failed
WRA02	196	2008	e2008-WRA02	WRSA	2	3	193	3	Successful
RPP07	188	2008	e2008-RPP07	REPH	2.5	1	187	1	Failed
RPT11	197	2009	e2009-RPT11	REPH	2.5	1	186	11	Successful
WRC01	167	2006	e2006-WRC01	WRSA	2.5	2	159	8	Failed
WRS03	179	2009	e2009-WRS03	WRSA	2.5	3	176	3	NA
WRS12	195	2009	e2009-WRS12	WRSA	2.5	4	192	3	Failed
RPC04	191	2005	e2005-RPC04	REPH	3	1	185	6	Failed/Partial Dep
RPM01	181	2005	e2005-RPM01	REPH	3	1	179	2	Failed
RPM02	187	2005	e2005-RPM02	REPH	3	1	184	3	Failed
RPP15	201	2008	e2008-RPP15	REPH	3	1	197	4	NA
WRE01	168	2006	e2006-WRE01	WRSA	3	2	164	4	Failed
WRL02	180	2006	e2006-WRL02	WRSA	3	2	178	2	Failed
WRT02	176	2006	e2006-WRT02	WRSA	3	1	173	3	Failed
RPM01	181	2009	e2009-RPM01	REPH	3.5	1	178	3	Successful
RPM05	193	2009	e2009-RPM05	REPH	3.5	1	186	7	Failed
WRD04	196	2008	e2008-WRD04	WRSA	3.5	3	189	7	Failed
WRD01	176	2009	e2009-WRD01	WRSA	3.5	3	175	1	Failed
WRM04	184	2009	e2009-WRM04	WRSA	3.5	3	177	7	Failed
RPM07	194	2009	e2009-RPM07	REPH	4	2	182	12	Successful
WRP09	202	2008	e2008-WRP09	WRSA	4.5	4	194	8	Successful
WRT01	173	2006	e2006-WRT01	WRSA	5		172	1	Failed
WRS01	172	2008	e2008-WRS01	WRSA	5	3	172	0	Successful
WRR03	174	2005	e2005-WRR03	WRSA	6	1	173	1	Failed
WRD03	190	2008	e2008-WRD03	WRSA	6	3	189	1	Successful
WRM03	184	2009	e2009-WRM03	WRSA	6.4	3	167	17	Failed
WRS13	194	2009	e2009-WRS13	WRSA	6.5	3	187	7	Successful
WRL03	181	2006	e2006-WRL03	WRSA	7	2	178	3	Failed
WRD05	200	2009	e2009-WRD05	WRSA	7.3	3	187	13	Failed
RPR01	178	2005	e2005-RPR01	REPH	8	1	175	3	Failed
RPE01	187	2006	e2006-RPE01	REPH	8	1	182	5	Successful
RPT08	190	2009	e2009-RPT08	REPH	8	1	182	8	Failed
WRD06	204	2009	e2009-WRD06	WRSA	8.3	2	191	13	NA
RPC03	186	2005	e2005-RPC03	REPH	9	1	184	2	Failed
RPT10	190	2009	e2009-RPT10	REPH	9	1	184	6	Failed
RPT09	188	2009	e2009-RPT09	REPH	9.3	1	185	3	Failed
RPP10	192	2008	e2008-RPP10	REPH	9.5	1	187	5	Failed
RPL02	181	2006	e2006-RPL02	REPH	10	1	171	10	Failed
RPL03	181	2006	e2006-RPL03	REPH	10	1			Failed
RPL04	193	2006	e2006-RPL04	REPH	10	1	181	12	Successful
WRR07	193	2005	e2005-WRR07	WRSA	10	1	190	3	Unknown
WRP01	176	2006	e2006-WRP01	WRSA	10	1			Abandoned
WRM13	200	2009	e2009-WRM13	WRSA	10.8	3	195	5	NA
WRD03	193	2009	e2009-WRD03	WRSA	11	3	185	8	NA
WRD02	179	2009	e2009-WRD02	WRSA	11.5	3	176	3	Successful
WRT07	184	2009	e2009-WRT07	WRSA	12	3	182	2	Failed
WRT12	188	2009	e2009-WRT12	WRSA	13	1	182	6	Failed
RPR03	180	2005	e2005-RPR03	REPH	14	1	177	3	Failed
WRS04	177	2009	e2009-WRS04	WRSA	15.5	1	175	2	Failed
RPK01	174	2008	e2008-RPK01	REPH	16.7	1	173	1	Failed
RPS02	186	2009	e2009-RPS02	REPH	17.6	1	175	11	NA
WRM05	197	2005	e2005-WRM05	WRSA	18	2	185	12	Failed
RPM08	198	2009	e2009-RPM08	REPH	19	2	184	14	NA
RPC02	185	2005	e2005-RPC02	REPH	20	1	184	1	Unknown
RPD01	185	2009	e2009-RPD01	REPH	20	1	180	5	Failed
WRM02	181	2005	e2005-WRM02	WRSA	20	2	174	7	Failed
WRC02	194	2008	e2008-WRC02	WRSA	20	1	188	6	Failed
WRC01	178	2005	e2005-WRC01	WRSA	22	2	169	9	Failed
WRS04	190	2008	e2008-WRS04	WRSA	23.6	1	186	4	Failed
WRD04	193	2009	e2009-WRD04	WRSA	25	3	193	0	Failed
RPP03	184	2008	e2008-RPP03	REPH	25.4	1	178	6	NA
WRA01	174	2008	e2008-WRA01	WRSA	25.7	1	171	3	Failed
RPM02	182	2009	e2009-RPM02	REPH	26	1	180	2	Failed
WRS02	177	2009	e2009-WRS02	WRSA	26	3	173	4	Failed
WRM04	184	2005	e2005-WRM04	WRSA	30	2	181	3	Failed
WRS14	194	2009	e2009-WRS14	WRSA	30	3			Failed
WRM03	184	2005	e2005-WRM03	WRSA	32	2	181	3	Failed
WRT10	186	2009	e2009-WRT10	WRSA	35	2	173	13	Failed
RPR02	179	2005	e2005-RPR02	REPH	36	1	176	3	Failed/Partial Dep
RPP02	179	2008	e2008-RPP02	REPH	37.3	1	171	8	Failed
WRR05	186	2005	e2005-WRR05	WRSA	40	2	183	3	Failed
WRM08	195	2009	e2009-WRM08	WRSA	42	1	190	5	Failed
WRS05	179	2009	e2009-WRS05	WRSA	43	1	178	1	Failed
WRR01	167	2005	e2005-WRR01	WRSA	44	1	166	1	Failed
WRM09	194	2009	e2009-WRM09	WRSA	49	2	182	12	NA
WRM01	178	2009	e2009-WRM01	WRSA	52	1	177	1	Failed
RPD02	193	2009	e2009-RPD02	REPH	80	3	189	4	Failed
WRS11	193	2009	e2009-WRS11	WRSA	82	3	188	5	Failed
WRM02	181	2009	e2009-WRM02	WRSA	85	1	176	5	Failed
RPM06	194	2009	e2009-RPM06	REPH	85.5	1	182	12	Successful
